# Supplementary material for: Long-Term Effect of Zhenzhu Tiaozhi Capsule (FTZ) on Hyperlipidemia: 2-Year Results from a Retrospective Study Using Electronic Medical Records
Source: Evid Based Complement Alternat Med. 2021 Oct 18;2021:6264414. doi: 10.1155/2021/6264414 (PMC8545570; doi:10.1155/2021/6264414)
Supplement: Supplementary Materials — Supplementary 1: a list of STROBE checklist for cohort. Supplementary 2: components of FTZ, ICD codes, trade names of drugs, and figures of sensitivity analyses. [file 6264414.f1.zip]

Archive with 2 entries (2 files):
- 6264414.f1/supple 1.docx
- 6264414.f1/supple 2.docx
